# Supplementary material for: Involvement of Estrogen and Its Receptors in Morphological Changes in the Eyes of the Japanese Eel, Anguilla japonica, in the Process of Artificially-Induced Maturation
Source: Cells. 2019 Apr 3;8(4):310. doi: 10.3390/cells8040310 (PMC6526474; doi:10.3390/cells8040310)
Supplement: Supplementary file 1 [file cells-08-00310-s001.zip]

Archive with 3 entries (2 files):
- cells-455904 supplementary 4.3/
- cells-455904 supplementary 4.3/Supplementary data (qPCR).xlsx
- cells-455904 supplementary 4.3/Table S1.pdf
