# Supplementary material for: Involvement of Estrogen and Its Receptors in Morphological Changes in the Eyes of the Japanese Eel, Anguilla japonica, in the Process of Artificially-Induced Maturation
Source: Cells. 2019 Apr 3;8(4):310. doi: 10.3390/cells8040310 (PMC6526474; doi:10.3390/cells8040310)
Supplement: Supplementary file 1 [file cells-08-00310-s001.zip › cells-455904 supplementary 4.3/Supplementary data (qPCR).xlsx]

## Sheet: Retina
Target Name	Stage	Sample Name	Ct Avg.(CP)	Rel.Qty(CP)		Target Name	Stage	Sample Name	Ct Avg.(CP)	Rel.Qty(CP)		Target Name	Stage	Sample Name	Ct Avg.(CP)	Rel.Qty(CP)		Ordinary one-way ANOVA ERa
Retina-EF1a	Stage1	1	18.9	1		Retina-ERa	Stage1	1	25.47	0.5303		Retina-ERb	Stage1	1	28.915	0.1756		Tukey's multiple comparisons test	Significant?	Summary	Adjusted P Value
		2	19.05	1				2	25.36	0.6351				2	29.54	0.1263		Stage1 vs. Stage2	No	ns	0.577
		3	19.21	1				3	25.755	0.5396				3	28.045	0.3978		Stage1 vs. Stage3	No	ns	0.133
		4	19.025	1				4	26.65	0.2553				4	29.86	0.09944		Stage1 vs. Stage4	Yes	***	<.001
		5	19.585	1				5	26.1	0.551				5	27.93	0.5586		Stage1 vs. Stage5	Yes	*	0.014
		6	19.49	1				6	26.785	0.3209				6	29.23	0.2124		Stage2 vs. Stage3	No	ns	0.748
		7	19.835	1				7	26.475	0.5052				7	28.115	0.5844		Stage2 vs. Stage4	Yes	***	<.001
		8	18.95	1				8	26.17	0.338				8	27.995	0.3439		Stage2 vs. Stage5	No	ns	0.154
	Stage2	1	19.095	1			Stage2	1	24.905	0.8981			Stage2	1	27.645	0.4846		Stage3 vs. Stage4	Yes	*	0.034
		2	19.19	1				2	25.285	0.7371				2	28.065	0.3869		Stage3 vs. Stage5	No	ns	0.785
		3	19.075	1				3	25.875	0.4522				3	27.59	0.4965		Stage4 vs. Stage5	No	ns	0.407
		4	18.96	1				4	25.84	0.4278				4	27.94	0.3597
		5	18.75	1				5	25.505	0.4665				5	27.975	0.3035		Ordinary one-way ANOVA ERb
		6	18.66	1				6	24.715	0.7579				6	27.165	0.5		Tukey's multiple comparisons test	Significant?	Summary	Adjusted P Value
		7	19.36	1				7	25.905	0.5396				7	29.27	0.1888		Stage1 vs. Stage2	No	ns	0.364
		8	19.455	1				8	25.93	0.5664				8	27.84	0.5434		Stage1 vs. Stage3	Yes	*	0.041
		9	18.51	1				9	24.785	0.6507				9	27.31	0.4075		Stage1 vs. Stage4	No	ns	0.11
		10	18.42	1				10	25.475	0.3789				10	26.17	0.8438		Stage1 vs. Stage5	Yes	***	<.001
		11	18.59	1				11	25.025	0.5824				11	26.915	0.5664		Stage2 vs. Stage3	No	ns	0.602
		12	19.465	1				12	26.23	0.4633				12	28.09	0.4601		Stage2 vs. Stage4	No	ns	0.82
		13	19.225	1				13	24.785	1.068				13	26.815	0.9428		Stage2 vs. Stage5	Yes	*	0.026
	Stage3	1	19.43	1			Stage3	1	25.41	0.7983			Stage3	1	26.67	1.202		Stage3 vs. Stage4	No	ns	>.999
		2	19.245	1				2	25.27	0.7738				2	27.185	0.7397		Stage3 vs. Stage5	No	ns	0.462
		3	21.3	1				3	27.935	0.507				3	29.23	0.7448		Stage4 vs. Stage5	No	ns	0.402
		4	18.565	1				4	24.61	0.7631				4	26.51	0.7371
		5	18.94	1				5	24.92	0.7983				5	26.905	0.727
		6	19.03	1				6	24.71	0.9828				6	27.74	0.4338
		7	20.115	1				7	26.05	0.8236				7	29.59	0.2553
		8	20.555	1				8	27.275	0.478				8	29.68	0.3253
	Stage4	1	18.785	1			Stage4	1	24.51	0.9526			Stage4	1	27.34	0.483
		2	19.87	1				2	24.92	1.521				2	28.275	0.5359
		3	20.205	1				3	25.12	1.67				3	28.545	0.5606
		4	18.215	1				4	23.87	1				4	26.155	0.7397
		5	20.13	1				5	26.1	0.8038				5	28.46	0.5645
		6	19.99	1				6	26.005	0.7792				6	27.775	0.8236
	Stage5	1	18.74	1			Stage5	1	24.315	1.057			Stage5	1	27.445	0.4353
		2	19.275	1				2	25.945	0.4948				2	26.625	1.113
		3	18.35	1				3	24.14	0.9107				3	25.72	1.098
		4	18.32	1				4	23.92	1.039				4	25.92	0.9363
		5	19.07	1				5	24.45	1.21				5	26.82	0.8438
		6	18.96	1				6	25.385	0.5864				6	27.05	0.6666

## Sheet: Brain
Target Name	Stage	Sample Name	Ct Avg.(CP)	Rel.Qty(CP)		Target Name	Stage	Sample Name	Ct Avg.(CP)	Rel.Qty(CP)		Target Name	Stage	Sample Name	Ct Avg.(CP)	Rel.Qty(CP)		Ordinary one-way ANOVA ERa
Brain-EF1a	Stage1	1	25.835	1		Brain-ERa	Stage1	2	28.275	0.6598		Brain-ERb	Stage1	1	31.06	3.272		Tukey's multiple comparisons test	Significant?	Summary	Adjusted P Value
		2	19.95	1				3	29.855	1.49				2	26.035	1.803		Stage1 vs. Stage2	No	ns	0.985
		3	22.705	1				4	28.07	0.6854				3	29.28	1.283		Stage1 vs. Stage3	No	ns	>.999
		4	19.8	1				5	27.47	1.145				4	26.73	1.003		Stage1 vs. Stage4	No	ns	0.217
		5	19.94	1				6	27.83	0.483				5	27.075	0.8705		Stage1 vs. Stage5	Yes	*	0.046
		6	19.055	1				7	27.12	0.9044				6	26.23	0.8467		Stage2 vs. Stage3	No	ns	0.923
		7	19.25	1				8	27.575	0.6529				7	26.72	0.6902		Stage2 vs. Stage4	Yes	*	0.044
		8	19.235	1			Stage2	1	28.455	0.6462				8	26.375	0.8675		Stage2 vs. Stage5	Yes	**	0.005
	Stage2	1	20.1	1				2	29.2	0.7195			Stage2	1	27.345	0.8066		Stage3 vs. Stage4	No	ns	0.29
		2	21	1				3	28.535	0.7195				2	28.35	0.75		Stage3 vs. Stage5	No	ns	0.065
		3	20.335	1				4	28.94	0.409				3	27.83	0.6783		Stage4 vs. Stage5	No	ns	0.951
		4	19.925	1				5	27.41	0.8011				4	27.58	0.6071
		5	19.365	1				6	27.84	0.4308				5	26.93	0.6462		Ordinary one-way ANOVA ERb
		6	18.9	1				7	27.29	0.5967				6	26.605	0.5864		Tukey's multiple comparisons test	Significant?	Summary	Adjusted P Value
		7	18.82	1				8	26.955	1.007				7	26.415	0.6329		Stage1 vs. Stage2	No	ns	0.088
		8	19.24	1				9	29.385	0.5704				8	26.205	0.9794		Stage1 vs. Stage3	No	ns	0.195
		9	20.85	1				10	28.59	0.7423				9	28.195	0.7526		Stage1 vs. Stage4	No	ns	0.668
		10	20.435	1				11	26.99	1.419				10	28.155	0.5804		Stage1 vs. Stage5	No	ns	0.982
		11	19.77	1				12	27.36	1.003				11	26.055	1.569		Stage2 vs. Stage3	No	ns	>.999
		12	19.64	1				13	28.645	0.8888				12	26.84	0.8322		Stage2 vs. Stage4	No	ns	0.889
		13	20.75	1			Stage3	1	28.715	0.9461				13	28.395	0.6113		Stage2 vs. Stage5	No	ns	0.396
	Stage3	1	20.91	1				2	27.165	1.064			Stage3	1	28.135	0.8179		Stage3 vs. Stage4	No	ns	0.952
		2	19.53	1				3	27.74	1.075				2	26.6	0.9107		Stage3 vs. Stage5	No	ns	0.562
		3	20.12	1				4	27.03	0.6439				3	27.485	0.7423		Stage4 vs. Stage5	No	ns	0.944
		4	18.67	1				5	28.455	1.072				4	25.94	0.7928
		5	20.83	1				6	29.23	1.094				5	28.32	0.6807
		6	21.635	1				7	28.61	0.7552				6	28.62	0.9659
		7	20.48	1				8	27.51	0.6417				7	27.755	0.79
		8	19.145	1			Stage4	1	27.32	0.7738				8	26.55	0.722
	Stage4	1	19.225	1				2	27.815	1.315			Stage4	1	25.605	1.469
		2	20.485	1				3	30.165	1.608				2	27.42	1
		3	23.125	1				4	29.08	2.742				3	29.95	1.079
		4	22.81	1				5	28.555	1.014				4	29.42	1.253
		5	20.85	1				6	28.75	0.5567				5	28.43	0.6395
		6	20.18	1			Stage5	1	26.395	1.189				6	28.195	0.473
	Stage5	1	18.92	1				2	28.29	1.218			Stage5	1	26.135	0.8236
		2	20.85	1				3	27.4	1.409				2	27.95	0.8919
		3	20.17	1				4	26.77	1.729				3	26.75	1.279
		4	19.835	1				5	28	1.479				4	27.095	0.7983
		5	20.84	1				6	27.61	1.966				5	27.505	1.206
		6	20.86	1										6	26.7	2.136

## Sheet: Pituitary
Target Name	Stage	Sample Name	Ct Avg.(CP)	Rel.Qty(CP)		Target Name	Stage	Sample Name	Ct Avg.(CP)	Rel.Qty(CP)		Target Name	Stage	Sample Name	Ct Avg.(CP)	Rel.Qty(CP)		Ordinary one-way ANOVA ERa
Pituitary-EF1a	Stage1	1	19.185	1		Pituitary-ERa	Stage1	1	27.92	0.2139		Pituitary-ERb	Stage1	1	25.91	1.053		Tukey's multiple comparisons test	Significant?	Summary	Adjusted P Value
		2	17.935	1				2	27.19	0.1492				2	24.915	0.8827		Stage1 vs. Stage2	Yes	*	0.011
		3	18.195	1				3	26.515	0.2852				3	25.07	0.9493		Stage1 vs. Stage3	Yes	**	0.002
		4	18.415	1				4	27.535	0.1638				4	25.54	0.7983		Stage1 vs. Stage4	No	ns	0.113
		5	17.945	1				5	26.625	0.2222				5	24.92	0.8858		Stage1 vs. Stage5	No	ns	0.107
		6	17.86	1				6	26.74	0.1934				6	23.855	1.747		Stage2 vs. Stage3	No	ns	0.849
		7	17.26	1				7	24.495	0.605				7	23.05	2.014		Stage2 vs. Stage4	No	ns	0.992
		8	17.465	1				8	25.315	0.395				8	23.67	1.51		Stage2 vs. Stage5	No	ns	0.994
	Stage2	1	17.07	1			Stage2	1	23.635	0.9626			Stage2	1	23.28	1.505		Stage3 vs. Stage4	No	ns	0.73
		2	18.11	1				2	25.905	0.4104				2	25.335	0.7448		Stage3 vs. Stage5	No	ns	0.746
		3	17.145	1				3	25.79	0.2277				3	24.21	0.8322		Stage4 vs. Stage5	No	ns	>.999
		4	17.31	1				4	24.36	0.6878				4	24.115	0.9965
		5	17.45	1				5	24.355	0.7605				5	23.73	1.434		Ordinary one-way ANOVA ERb
		6	17.19	1				6	24.045	0.7873				6	23.79	1.149		Tukey's multiple comparisons test	Significant?	Summary	Adjusted P Value
		7	17.32	1				7	24.48	0.6373				7	23.67	1.366		Stage1 vs. Stage2	No	ns	0.371
		8	17.065	1				8	22.275	2.462				8	22.945	1.892		Stage1 vs. Stage3	No	ns	>.999
		9	17.015	1				9	23.075	1.366				9	22.615	2.297		Stage1 vs. Stage4	No	ns	>.999
		10	17.02	1				10	23.765	0.8497				10	22.915	1.873		Stage1 vs. Stage5	No	ns	0.997
		11	17.025	1				11	22.135	2.639				11	22.425	2.639		Stage2 vs. Stage3	No	ns	0.384
		12	17.175	1				12	22.315	2.585				12	22.505	2.77		Stage2 vs. Stage4	No	ns	0.332
		13	18.345	1				13	22.96	3.719				13	24.64	1.419		Stage2 vs. Stage5	No	ns	0.272
	Stage3	1	17.785	1			Stage3	1	23.32	1.966			Stage3	1	24.11	1.39		Stage3 vs. Stage4	No	ns	>.999
		2	17.22	1				2	23.255	1.39				2	24.085	0.9559		Stage3 vs. Stage5	No	ns	0.997
		3	17.745	1				3	23.75	1.419				3	24.36	1.137		Stage4 vs. Stage5	No	ns	>.999
		4	17.32	1				4	22.955	1.834				4	24.015	1.075
		5	17.83	1				5	23.425	1.886				5	24.065	1.479
		6	16.995	1				6	22.825	1.602				6	23.71	1.061
		7	17.085	1				7	22.99	1.521				7	23.505	1.301
		8	17.19	1				8	22.62	2.114				8	23.53	1.376
	Stage4	1	17.045	1			Stage4	1	23.375	1.133			Stage4	1	23.87	0.9828
		2	17.23	1				2	24.735	0.5017				2	23.435	1.51
		3	17.495	1				3	23.555	1.366				3	24.32	0.9828
		4	17.92	1				4	23.35	2.114				4	24.24	1.395
		5	16.36	1				5	22.245	1.542				5	22.845	1.244
		6	17.805	1				6	24.665	0.7846				6	24.825	0.8586
	Stage5	1	16.88	1			Stage5	1	23.22	1.125			Stage5	1	23.86	0.8827
		2	17.2	1				2	23.445	1.202				2	24.615	0.6529
		3	16.2	1				3	22.65	1.042				3	22.87	1.094
		4	17.085	1				4	22.315	2.428				4	23.42	1.38
		5	16.78	1				5	23.39	0.933				5	22.715	1.821
		6	15.625	1				6	22.505	0.7738				6	22.475	0.9659

## Sheet: Ovary
Target Name	Stage	Sample Name	Ct Avg.(CP)	Rel.Qty(CP)		Target Name	Stage	Sample Name	Ct Avg.(CP)	Rel.Qty(CP)		Target Name	Stage	Sample Name	Ct Avg.(CP)	Rel.Qty(CP)		Ordinary one-way ANOVA ERa
Ovary-EF1a	Stage1	1	16.96	1		Ovary-ERa	Stage1	1	27.87	0.161		Ovary-ERb	Stage1	1	26.695	0.2245		Tukey's multiple comparisons test	Significant?	Summary	Adjusted P Value
		2	17.765	1				2	27.795	0.2963				2	26.95	0.3287		Stage1 vs. Stage2	No	ns	>.999
		3	17.935	1				3	27.01	0.5744				3	26.76	0.4219		Stage1 vs. Stage3	Yes	**	0.001
		4	17.845	1				4	28.16	0.2432				4	26.925	0.3536		Stage1 vs. Stage4	Yes	***	<.001
		5	17.82	1				5	28.46	0.1941				5	26.935	0.3451		Stage1 vs. Stage5	Yes	***	<.001
		6	17.895	1				6	27.955	0.2902				6	26.77	0.4075		Stage2 vs. Stage3	Yes	***	<.001
		7	16.885	1				7	27.055	0.2689				7	26.74	0.2066		Stage2 vs. Stage4	Yes	***	<.001
		8	17.615	1				8	27.125	0.4248				8	26.16	0.5123		Stage2 vs. Stage5	Yes	***	<.001
	Stage2	1	20.175	1			Stage2	1	30.43	0.2535			Stage2	1	28.225	0.722		Stage3 vs. Stage4	No	ns	0.939
		2	19.445	1				2	29.69	0.2553				2	28.515	0.356		Stage3 vs. Stage5	Yes	*	0.048
		3	20.21	1				3	30.375	0.2698				3	29.02	0.4263		Stage4 vs. Stage5	No	ns	0.293
		4	19.42	1				4	29.615	0.2643				4	28.465	0.3622
		5	19.785	1				5	30.355	0.2038				5	29.08	0.3046		Ordinary one-way ANOVA ERb
		6	18.495	1				6	27.675	0.534				6	27.02	0.5194		Tukey's multiple comparisons test	Significant?	Summary	Adjusted P Value
		7	17.415	1				7	28.145	0.1824				7	26.04	0.4846		Stage1 vs. Stage2	No	ns	0.902
		8	16.805	1				8	27.275	0.2184				8	25.225	0.5586		Stage1 vs. Stage3	Yes	**	0.001
		9	17.16	1				9	26.645	0.4323				9	25.15	0.7526		Stage1 vs. Stage4	Yes	*	0.031
		10	17.045	1				10	28.105	0.1451				10	26.085	0.3635		Stage1 vs. Stage5	Yes	***	<.001
		11	16.67	1				11	27.55	0.1644				11	25.135	0.5415		Stage2 vs. Stage3	Yes	**	0.003
		12	16.995	1				12	27.09	0.2832				12	25.285	0.6113		Stage2 vs. Stage4	No	ns	0.101
		13	20.035	1				13	28.225	1.061				13	26.88	1.664		Stage2 vs. Stage5	Yes	***	<.001
	Stage3	1	18.475	1			Stage3	1	26.025	1.653			Stage3	1	25.185	1.828		Stage3 vs. Stage4	No	ns	0.889
		2	18.595	1				2	25.28	3.01				2	24.25	3.797		Stage3 vs. Stage5	No	ns	0.192
		3	19.795	1				3	27.125	1.925				3	26.64	1.664		Stage4 vs. Stage5	Yes	*	0.042
		4	20.505	1				4	27.905	1.834				4	27.48	1.521
		5	18.755	1				5	26.38	1.569				5	26.385	0.9659
		6	18.81	1				6	26.785	1.231				6	25.84	1.464
		7	20.705	1				7	29.235	0.838				7	28.815	0.6926
		8	18.83	1				8	26.655	1.366				8	26.065	1.27
	Stage4	1	18.795	1			Stage4	1	26.545	1.439			Stage4	1	25.755	1.537
		2	19.52	1				2	26.055	3.34				2	26.24	1.815
		3	20.41	1				3	27.095	3.01				3	27.705	1.218
		4	19.765	1				4	26.825	2.321				4	26.345	2
		5	19.24	1				5	27.67	0.8981				5	27.445	0.6484
		6	19.695	1				6	28.54	0.6736				6	27.445	0.8888
	Stage5	1	18.745	1			Stage5	1	25.575	2.723			Stage5	1	24.575	3.364
		2	19.095	1				2	26.905	1.38				2	24.905	3.411
		3	19.515	1				3	26.295	2.819				3	26.665	1.347
		4	18.38	1				4	25.3	2.558				4	25.055	1.873
		5	18.695	1				5	25.855	2.166				5	25.555	1.647
		6	18.845	1				6	24.945	4.516				6	25.035	2.621
